# Supplementary material for: On Splitting Training and Validation Set: A Comparative Study of Cross-Validation, Bootstrap and Systematic Sampling for Estimating the Generalization Performance of Supervised Learning
Source: J Anal Test. 2018 Oct 29;2(3):249–62. doi: 10.1007/s41664-018-0068-2 (PMC6373628; doi:10.1007/s41664-018-0068-2)
Supplement: Supplementary file 1 — Supplementary material 1 (XLSX 44 kb) [file 41664_2018_68_MOESM1_ESM.xlsx]

## Sheet: CCRs of data 1
Correct classification rate (CCR)		3-fold CV	7-fold CV	10-fold CV	LOO	BLP 2	BLP 3	BLP 4	BLP 5	BLP 6	BLP 7	BLP 8	BLP 9	BLP 10	Boots 10	Boots 100	Boots 1k	MCCV - 10 - 10%	MCCV - 10 - 20%	MCCV - 10 -30%	MCCV - 10 -40%	MCCV - 10 -50%	MCCV - 10 - 60%	MCCV - 10 - 70%	MCCV - 10 -80%	MCCV - 10 - 90%	MCCV - 100 - 10%	MCCV - 100 -20%	MCCV - 100 - 30%	MCCV - 100 - 40%	MCCV - 100 - 50%	MCCV - 100 - 60%	MCCV - 100 - 70%	MCCV - 100 - 80%	MCCV - 100 - 90%	MCCV - 1k - 10%	MCCV - 1k - 20%	MCCV - 1k - 30%	MCCV - 1k - 40%	MCCV - 1k - 50%	MCCV - 1k - 60%	MCCV - 1k - 70%	MCCV - 1k - 80%	MCCV - 1k - 90%	KS - 10%	KS - 20%	KS - 30%	KS - 40%	KS - 50%
PLS-DA	CCR test set	0.8499	0.8647	0.8647	0.8647	0.8647	0.8763	0.8547	0.8547	0.8942	0.8535	0.8626	0.8626	0.8647	0.9189	0.8626	0.9252	0.9252	0.9189	0.9252	0.9189	0.8626	0.9189	0.9252	0.9252	0.8465	0.8647	0.8647	0.9252	0.9252	0.9252	0.9252	0.9252	0.9252	0.8465	0.8647	0.8647	0.8647	0.9252	0.9252	0.9252	0.9252	0.9252	0.8465	0.9252	0.9252	0.9189	0.9252	0.9252
n = 30	CCR validation set	0.9333	0.8714	0.8667	0.9	0.9	0.8667	0.9018	0.8667	0.8667	0.9	0.875	0.8889	0.9	0.8105	0.7931	0.7956	0.9	0.8833	0.8667	0.8333	0.8267	0.8056	0.7762	0.7625	0.6222	0.8667	0.85	0.8189	0.8067	0.8127	0.7906	0.7671	0.7183	0.59	0.8557	0.845	0.8187	0.816	0.8103	0.8041	0.7733	0.715	0.5742	0.0701	0.875	0.8095	0.7778	0.7333
SVC	CCR test set	0.8444	0.8444	0.8444	0.8444	0.8444	0.8647	0.9067	0.86	0.8641	0.8556	0.859	0.8547	0.868	0.8444	0.8444	0.8444	0.8444	0.8444	0.8444	0.8444	0.8451	0.8444	0.8444	0.8444	0.8444	0.8444	0.8451	0.8444	0.8444	0.9098	0.8444	0.8444	0.8444	0.8444	0.8444	0.9039	0.8444	0.8444	0.8444	0.8444	0.8444	0.8444	0.8444	0.9039	0.3339	0.9098	0.8895	0.904
n = 30	CCR validation set	0.9	0.9071	0.8667	0.8	0.9	0.9	0.9018	0.9	0.9	0.9357	0.8542	0.8519	0.8704	0.8742	0.8015	0.7816	0.9	0.8667	0.8667	0.8417	0.8333	0.8	0.7952	0.7417	0.6037	0.8733	0.8083	0.8	0.805	0.798	0.7956	0.7724	0.7192	0.5867	0.8353	0.8022	0.7951	0.7938	0.7875	0.7795	0.7536	0.7104	0.5736	0.4815	0.875	0.8571	0.7222	0.8
PLS-DA	CCR test set	0.9597	0.9559	0.9567	0.9486	0.9486	0.947	0.9486	0.9486	0.9489	0.9492	0.9563	0.9477	0.9488	0.9486	0.9486	0.9486	0.9486	0.9486	0.9559	0.9486	0.9597	0.9486	0.9486	0.9486	0.9559	0.9486	0.9559	0.9486	0.9486	0.9486	0.9486	0.9486	0.9486	0.9486	0.9486	0.9486	0.9486	0.9486	0.9486	0.9486	0.9486	0.9486	0.9486	0.9559	0.9486	0.9486	0.9559	0.9559
n = 100	CCR validation set	0.9403	0.9599	0.96	0.96	0.93	0.9599	0.94	0.95	0.9504	0.9497	0.9511	0.9503	0.96	0.9389	0.9326	0.9227	0.96	0.95	0.9433	0.935	0.932	0.92	0.9157	0.9	0.8478	0.945	0.9405	0.94	0.9297	0.9288	0.922	0.9119	0.8918	0.8471	0.944	0.946	0.9396	0.9334	0.9252	0.9193	0.9069	0.8923	0.85	0.8	0.9	0.9143	0.9667	0.98
SVC	CCR test set	0.9549	0.9244	0.9282	0.9482	0.9259	0.9365	0.9546	0.9544	0.9549	0.9482	0.9405	0.9282	0.9482	0.9549	0.9482	0.9482	0.9214	0.9259	0.9549	0.9282	0.9214	0.9526	0.9549	0.9282	0.9214	0.9482	0.9482	0.9549	0.9549	0.9526	0.9549	0.9526	0.9526	0.9361	0.9482	0.9482	0.9482	0.9549	0.9549	0.9549	0.9526	0.9526	0.9482	0.9405	0.9526	0.9361	0.9405	0.9405
n = 100	CCR validation set	0.9599	0.9701	0.97	0.96	0.94	0.9602	0.95	0.95	0.9596	0.9497	0.9599	0.9697	0.9604	0.9321	0.9215	0.9148	0.96	0.965	0.9433	0.9375	0.926	0.915	0.9086	0.885	0.8367	0.951	0.945	0.9377	0.93	0.9192	0.9135	0.8967	0.8829	0.8281	0.9486	0.9408	0.9328	0.927	0.9183	0.9095	0.8968	0.8785	0.8221	0.8222	0.85	0.9143	0.9167	0.96
PLS-DA	CCR test set	0.9633	0.9633	0.9635	0.9635	0.9638	0.9637	0.9638	0.9637	0.9622	0.9637	0.9637	0.9637	0.9637	0.9637	0.9637	0.9637	0.9633	0.9635	0.9638	0.9635	0.9637	0.9637	0.9638	0.9637	0.9622	0.9637	0.9637	0.9637	0.9635	0.9637	0.9635	0.9635	0.9637	0.9633	0.9637	0.9635	0.9635	0.9637	0.9635	0.9633	0.9635	0.9635	0.9633	0.9635	0.9622	0.9635	0.9633	0.9633
n = 1000	CCR validation set	0.971	0.969	0.969	0.968	0.969	0.969	0.969	0.969	0.969	0.969	0.969	0.971	0.968	0.9673	0.9676	0.9667	0.976	0.9725	0.9703	0.97	0.9676	0.9685	0.9669	0.9641	0.9576	0.9695	0.9676	0.969	0.9682	0.9682	0.9666	0.966	0.9633	0.9567	0.9691	0.9688	0.9676	0.9675	0.9668	0.9663	0.965	0.9626	0.9569	0.9622	0.965	0.9757	0.9733	0.978
SVC	CCR test set	0.9592	0.9596	0.9596	0.9594	0.9597	0.9592	0.9596	0.9596	0.9597	0.9594	0.9596	0.9576	0.9592	0.9594	0.9592	0.9584	0.9596	0.9594	0.9598	0.9576	0.9576	0.9596	0.9597	0.9597	0.9592	0.9594	0.9596	0.9592	0.9598	0.9592	0.9592	0.9584	0.9596	0.9596	0.9592	0.9596	0.9594	0.9596	0.9584	0.9592	0.9594	0.9596	0.9592	0.9596	0.9596	0.9576	0.9597	0.9576
n = 1000	CCR validation set	0.965	0.967	0.967	0.966	0.968	0.966	0.965	0.968	0.967	0.966	0.966	0.966	0.965	0.9676	0.9637	0.9633	0.974	0.975	0.9733	0.9673	0.9646	0.9655	0.962	0.9607	0.9548	0.9663	0.9672	0.9649	0.9646	0.9635	0.9629	0.9618	0.9596	0.954	0.9657	0.965	0.9647	0.9642	0.9633	0.9626	0.9614	0.9595	0.9543	0.9567	0.9637	0.9714	0.975	0.978
Difference in CCR between validation and test set		3-fold CV	7-fold CV	10-fold CV	LOO	BLP 2	BLP 3	BLP 4	BLP 5	BLP 6	BLP 7	BLP 8	BLP 9	BLP 10	Boots 10	Boots 100	Boots 1k	MCCV - 10 - 10%	MCCV - 10 - 20%	MCCV - 10 -30%	MCCV - 10 -40%	MCCV - 10 -50%	MCCV - 10 - 60%	MCCV - 10 - 70%	MCCV - 10 -80%	MCCV -10 -90%	MCCV - 100 - 10%	MCCV - 100 -20%	MCCV - 100 - 30%	MCCV - 100 - 40%	MCCV - 100 - 50%	MCCV - 100 - 60%	MCCV - 100 - 70%	MCCV - 100 - 80%	MCCV - 100 - 90%	MCCV - 1k - 10%	MCCV - 1k - 20%	MCCV - 1k - 30%	MCCV - 1k - 40%	MCCV - 1k - 50%	MCCV - 1k - 60%	MCCV - 1k - 70%	MCCV - 1k - 80%	MCCV -1k -90%	KS - 10%	KS - 20%	KS - 30%	KS - 40%	KS - 50%
n = 30	PLS-DA	0.0834	0.0067	0.002	0.0353	0.0353	-0.0096	0.0471	0.012	-0.0275	0.0465	0.0124	0.0263	0.0353	-0.1084	-0.0695	-0.1296	-0.0252	-0.0356	-0.0585	-0.0856	-0.0359	-0.1133	-0.149	-0.1627	-0.2243	0.002	-0.0147	-0.1063	-0.1185	-0.1125	-0.1346	-0.1581	-0.2069	-0.2565	-0.009	-0.0197	-0.046	-0.1092	-0.1149	-0.1211	-0.1519	-0.2102	-0.2723	-0.8551	-0.0502	-0.1094	-0.1474	-0.1919
	SVC	0.0556	0.0627	0.0223	-0.0444	0.0556	0.0353	-0.0049	0.04	0.0359	0.0801	-0.0048	-0.0028	0.0024	0.0298	-0.0429	-0.0628	0.0556	0.0223	0.0223	-0.0027	-0.0118	-0.0444	-0.0492	-0.1027	-0.2407	0.0289	-0.0368	-0.0444	-0.0394	-0.1118	-0.0488	-0.072	-0.1252	-0.2577	-0.0091	-0.1017	-0.0493	-0.0506	-0.0569	-0.0649	-0.0908	-0.134	-0.2708	-0.4224	0.5411	-0.0527	-0.1673	-0.104
n=100	PLS-DA	-0.0194	0.004	0.0033	0.0114	-0.0186	0.0129	-0.0086	0.0014	0.0015	0.0005	-0.0052	0.0026	0.0112	-0.0097	-0.016	-0.0259	0.0114	0.0014	-0.0126	-0.0136	-0.0277	-0.0286	-0.0329	-0.0486	-0.1081	-0.0036	-0.0154	-0.0086	-0.0189	-0.0198	-0.0266	-0.0367	-0.0568	-0.1015	-0.0046	-0.0026	-0.009	-0.0152	-0.0234	-0.0293	-0.0417	-0.0563	-0.0986	-0.1559	-0.0486	-0.0343	0.0108	0.0241
	SVC	0.005	0.0457	0.0418	0.0118	0.0141	0.0237	-0.0046	-0.0044	0.0047	0.0015	0.0194	0.0415	0.0122	-0.0228	-0.0267	-0.0334	0.0386	0.0391	-0.0116	0.0093	0.0046	-0.0376	-0.0463	-0.0432	-0.0847	0.0028	-0.0032	-0.0172	-0.0249	-0.0334	-0.0414	-0.0559	-0.0697	-0.108	0.0004	-0.0074	-0.0154	-0.0279	-0.0366	-0.0454	-0.0558	-0.0741	-0.1261	-0.1183	-0.1026	-0.0218	-0.0238	0.0195
n = 1000	PLS-DA	0.0077	0.0057	0.0055	0.0045	0.0052	0.0053	0.0052	0.0053	0.0068	0.0053	0.0053	0.0073	0.0043	0.0036	0.0039	0.003	0.0127	0.009	0.0065	0.0065	0.0039	0.0048	0.0031	0.0004	-0.0046	0.0058	0.0039	0.0053	0.0047	0.0045	0.0031	0.0025	-0.0004	-0.0066	0.0054	0.0053	0.0041	0.0038	0.0033	0.003	0.0015	-0.0009	-0.0064	-0.0013	0.0028	0.0122	0.01	0.0147
	SVC	0.0058	0.0074	0.0074	0.0066	0.0083	0.0068	0.0054	0.0084	0.0073	0.0066	0.0064	0.0084	0.0058	0.0082	0.0045	0.0049	0.0144	0.0156	0.0135	0.0097	0.007	0.0059	0.0023	0.001	-0.0044	0.0069	0.0076	0.0057	0.0048	0.0043	0.0037	0.0034	0	-0.0056	0.0065	0.0054	0.0053	0.0046	0.0049	0.0034	0.002	-0.0001	-0.0049	-0.0029	0.0041	0.0138	0.0153	0.0204
[truncated: 11 more columns]

## Sheet: CCRs of data 2
Correct classification rate (CCR)		3-fold CV	7-fold CV	10-fold CV	LOO	BLP 2	BLP 3	BLP 4	BLP 5	BLP 6	BLP 7	BLP 8	BLP 9	BLP 10	Boots 10	Boots 100	Boots 1k	MCCV - 10 - 10%	MCCV - 10 - 20%	MCCV - 10 -30%	MCCV - 10 -40%	MCCV - 10 -50%	MCCV - 10 - 60%	MCCV - 10 - 70%	MCCV - 10 -80%	MCCV - 10 - 90%	MCCV - 100 - 10%	MCCV - 100 -20%	MCCV - 100 - 30%	MCCV - 100 - 40%	MCCV - 100 - 50%	MCCV - 100 - 60%	MCCV - 100 - 70%	MCCV - 100 - 80%	MCCV - 100 - 90%	MCCV - 1k - 10%	MCCV - 1k - 20%	MCCV - 1k - 30%	MCCV - 1k - 40%	MCCV - 1k - 50%	MCCV - 1k - 60%	MCCV - 1k - 70%	MCCV - 1k - 80%	MCCV - 1k - 90%	KS - 10%	KS - 20%	KS - 30%	KS - 40%	KS - 50%
PLS-DA	CCR test set	0.636	0.7255	0.723	0.7314	0.7368	0.7137	0.7368	0.7255	0.636	0.7243	0.7368	0.723	0.7243	0.7243	0.7137	0.7367	0.723	0.7137	0.7368	0.7234	0.7368	0.7368	0.7367	0.7368	0.7255	0.7368	0.7314	0.7367	0.7367	0.7367	0.7137	0.7367	0.723	0.7234	0.7234	0.7368	0.7368	0.7368	0.7137	0.7137	0.7367	0.7367	0.723	0.636	0.636	0.7243	0.7255	0.7255
n = 30	CCR validation set	0.8	0.7786	0.8	0.7667	0.8	0.7667	0.7723	0.7667	0.7333	0.7714	0.7708	0.8056	0.7667	0.7627	0.732	0.7338	0.6667	0.7667	0.7778	0.7583	0.76	0.7833	0.6857	0.5667	0.4704	0.6267	0.7117	0.7511	0.7292	0.748	0.7228	0.7057	0.5217	0.4148	0.6093	0.7078	0.7419	0.7244	0.7489	0.7223	0.7035	0.5256	0.3904	0.4074	0.375	0.6667	0.7778	0.8
SVC	CCR test set	0.7049	0.6405	0.7053	0.7087	0.7064	0.7272	0.7215	0.7224	0.7321	0.6479	0.6479	0.7271	0.7192	0.7163	0.7163	0.7163	0.7065	0.7049	0.7025	0.7053	0.7163	0.7176	0.7196	0.7149	0.7182	0.7087	0.7052	0.6498	0.6498	0.7025	0.7182	0.7196	0.7196	0.7176	0.7087	0.7049	0.6641	0.6844	0.7025	0.7163	0.7163	0.7196	0.7149	0.6249	0.7182	0.7049	0.7182	0.7182
n = 30	CCR validation set	0.9	0.8357	0.8333	0.8	0.8667	0.8	0.808	0.8	0.8	0.8	0.7812	0.787	0.8333	0.7844	0.7491	0.7343	0.8333	0.7833	0.7889	0.7667	0.8	0.7611	0.7476	0.7125	0.637	0.73	0.7367	0.7544	0.7258	0.7713	0.7411	0.7233	0.6808	0.6204	0.717	0.7332	0.7573	0.7282	0.764	0.7333	0.7111	0.6775	0.6003	0.3333	0.375	0.4762	0.7778	0.7333
PLS-DA	CCR test set	0.7779	0.7792	0.7792	0.7792	0.7783	0.7783	0.7783	0.7827	0.7792	0.7829	0.7827	0.7827	0.7792	0.7779	0.7792	0.779	0.7783	0.7788	0.7827	0.7788	0.7827	0.78	0.7792	0.78	0.7829	0.7792	0.7783	0.7779	0.779	0.7792	0.7827	0.78	0.78	0.78	0.7792	0.7788	0.7783	0.7783	0.7783	0.7827	0.78	0.78	0.78	0.7827	0.7827	0.779	0.7783	0.779
n = 100	CCR validation set	0.8099	0.8	0.81	0.81	0.81	0.8102	0.82	0.81	0.8002	0.8014	0.8117	0.8098	0.8	0.7875	0.7754	0.7733	0.85	0.845	0.8167	0.805	0.81	0.7817	0.7614	0.7313	0.6933	0.809	0.799	0.7897	0.795	0.78	0.7622	0.7527	0.7326	0.6779	0.7975	0.7958	0.7859	0.7875	0.7757	0.7639	0.7549	0.7382	0.6733	0.4444	0.6625	0.6429	0.5667	0.66
SVC	CCR test set	0.7899	0.7859	0.7789	0.7899	0.7679	0.7872	0.7914	0.7765	0.7679	0.7679	0.7914	0.7679	0.7934	0.7848	0.7875	0.7899	0.7789	0.7789	0.779	0.7916	0.7916	0.792	0.7904	0.792	0.7899	0.7817	0.793	0.7848	0.7916	0.7934	0.793	0.7934	0.792	0.792	0.7811	0.7916	0.793	0.793	0.793	0.7934	0.7934	0.792	0.7904	0.7799	0.7799	0.7835	0.7792	0.7835
n = 100	CCR validation set	0.8595	0.8293	0.85	0.82	0.82	0.8405	0.86	0.83	0.8401	0.8599	0.8397	0.83	0.8291	0.829	0.7953	0.7914	0.88	0.855	0.8167	0.825	0.808	0.805	0.7971	0.755	0.7089	0.835	0.822	0.8167	0.8143	0.7992	0.7998	0.7826	0.7581	0.7012	0.8253	0.819	0.8081	0.8109	0.7998	0.7917	0.7811	0.7597	0.7022	0.5556	0.725	0.6571	0.8	0.8
PLS-DA	CCR test set	0.8055	0.8012	0.8055	0.8012	0.8069	0.807	0.8055	0.7932	0.807	0.807	0.8072	0.8012	0.8055	0.8069	0.8069	0.8056	0.8012	0.807	0.807	0.8055	0.807	0.807	0.8071	0.7932	0.7932	0.8012	0.8055	0.8071	0.8056	0.8071	0.807	0.8069	0.807	0.7932	0.8055	0.8012	0.8056	0.8056	0.8056	0.8055	0.8056	0.7932	0.7932	0.7932	0.8055	0.7932	0.8056	0.8072
n = 1000	CCR validation set	0.787	0.791	0.788	0.792	0.791	0.79	0.795	0.788	0.792	0.791	0.788	0.79	0.792	0.7943	0.7865	0.783	0.803	0.798	0.797	0.7908	0.7896	0.7907	0.7841	0.7774	0.771	0.7932	0.7896	0.7868	0.7844	0.7863	0.7825	0.7797	0.7758	0.7628	0.7905	0.7881	0.787	0.7852	0.7843	0.7816	0.7791	0.7735	0.7694	0.4311	0.4462	0.4129	0.425	0.454
SVC	CCR test set	0.8087	0.8089	0.8092	0.809	0.809	0.8087	0.8087	0.8087	0.8085	0.8087	0.8091	0.8087	0.8085	0.8085	0.8087	0.8085	0.8087	0.8087	0.8087	0.8087	0.8091	0.8087	0.8087	0.8089	0.8089	0.8085	0.8087	0.8068	0.8085	0.809	0.8085	0.8085	0.8085	0.8085	0.8089	0.8089	0.8085	0.8089	0.8085	0.8089	0.8089	0.8085	0.8085	0.8087	0.8087	0.8087	0.8087	0.8087
n = 1000	CCR validation set	0.799	0.801	0.798	0.796	0.801	0.803	0.798	0.799	0.8	0.799	0.802	0.798	0.799	0.7965	0.7909	0.7885	0.812	0.803	0.798	0.801	0.7988	0.7935	0.7893	0.7824	0.7683	0.802	0.7934	0.7944	0.792	0.7896	0.7906	0.7853	0.7802	0.7669	0.7962	0.7938	0.7926	0.7911	0.7898	0.7878	0.7844	0.7801	0.7688	0.5933	0.57	0.51	0.6	0.618
Difference in CCR between validation and test set		3-fold CV	7-fold CV	10-fold CV	LOO	BLP 2	BLP 3	BLP 4	BLP 5	BLP 6	BLP 7	BLP 8	BLP 9	BLP 10	Boots 10	Boots 100	Boots 1k	MCCV - 10 - 10%	MCCV - 10 - 20%	MCCV - 10 -30%	MCCV - 10 -40%	MCCV - 10 -50%	MCCV - 10 - 60%	MCCV - 10 - 70%	MCCV - 10 -80%	MCCV -10 -90%	MCCV - 100 - 10%	MCCV - 100 -20%	MCCV - 100 - 30%	MCCV - 100 - 40%	MCCV - 100 - 50%	MCCV - 100 - 60%	MCCV - 100 - 70%	MCCV - 100 - 80%	MCCV - 100 - 90%	MCCV - 1k - 10%	MCCV - 1k - 20%	MCCV - 1k - 30%	MCCV - 1k - 40%	MCCV - 1k - 50%	MCCV - 1k - 60%	MCCV - 1k - 70%	MCCV - 1k - 80%	MCCV -1k -90%	KS - 10%	KS - 20%	KS - 30%	KS - 40%	KS - 50%
n = 30	PLS-DA	0.164	0.0531	0.077	0.0353	0.0632	0.053	0.0355	0.0412	0.0973	0.0471	0.034	0.0826	0.0424	0.0384	0.0183	-0.0029	-0.0563	0.053	0.041	0.0349	0.0232	0.0465	-0.051	-0.1701	-0.2551	-0.1101	-0.0197	0.0144	-0.0075	0.0113	0.0091	-0.031	-0.2013	-0.3086	-0.1141	-0.029	0.0051	-0.0124	0.0352	0.0086	-0.0332	-0.2111	-0.3326	-0.2286	-0.261	-0.0576	0.0523	0.0745
	SVC	0.1951	0.1952	0.128	0.0913	0.1603	0.0728	0.0865	0.0776	0.0679	0.1521	0.1333	0.0599	0.1141	0.0681	0.0328	0.018	0.1268	0.0784	0.0864	0.0614	0.0837	0.0435	0.028	-0.0024	-0.0812	0.0213	0.0315	0.1046	0.076	0.0688	0.0229	0.0037	-0.0388	-0.0972	0.0083	0.0283	0.0932	0.0438	0.0615	0.017	-0.0052	-0.0421	-0.1146	-0.2916	-0.3432	-0.2287	0.0596	0.0151
n=100	PLS-DA	0.032	0.0208	0.0308	0.0308	0.0317	0.0319	0.0417	0.0273	0.021	0.0185	0.029	0.0271	0.0208	0.0096	-0.0038	-0.0057	0.0717	0.0662	0.034	0.0262	0.0273	0.0017	-0.0178	-0.0487	-0.0896	0.0298	0.0207	0.0118	0.016	0.0008	-0.0205	-0.0273	-0.0474	-0.1021	0.0183	0.017	0.0076	0.0092	-0.0026	-0.0188	-0.0251	-0.0418	-0.1067	-0.3383	-0.1202	-0.1361	-0.2116	-0.119
	SVC	0.0696	0.0434	0.0711	0.0301	0.0521	0.0533	0.0686	0.0535	0.0722	0.092	0.0483	0.0621	0.0357	0.0442	0.0078	0.0015	0.1011	0.0761	0.0377	0.0334	0.0164	0.013	0.0067	-0.037	-0.081	0.0533	0.029	0.0319	0.0227	0.0058	0.0068	-0.0108	-0.0339	-0.0908	0.0442	0.0274	0.0151	0.0179	0.0068	-0.0017	-0.0123	-0.0323	-0.0882	-0.2243	-0.0549	-0.1264	0.0208	0.0165
n = 1000	PLS-DA	-0.0185	-0.0102	-0.0175	-0.0092	-0.0159	-0.017	-0.0105	-0.0052	-0.015	-0.016	-0.0192	-0.0112	-0.0135	-0.0126	-0.0204	-0.0226	0.0018	-0.009	-0.01	-0.0147	-0.0174	-0.0163	-0.023	-0.0158	-0.0222	-0.008	-0.0159	-0.0203	-0.0212	-0.0208	-0.0245	-0.0272	-0.0312	-0.0304	-0.015	-0.0131	-0.0186	-0.0204	-0.0213	-0.0239	-0.0265	-0.0197	-0.0238	-0.3621	-0.3593	-0.3803	-0.3806	-0.3532
	SVC	-0.0097	-0.0079	-0.0112	-0.013	-0.008	-0.0057	-0.0107	-0.0097	-0.0085	-0.0097	-0.0071	-0.0107	-0.0095	-0.012	-0.0178	-0.02	0.0033	-0.0057	-0.0107	-0.0077	-0.0103	-0.0152	-0.0194	-0.0265	-0.0406	-0.0065	-0.0153	-0.0124	-0.0165	-0.0194	-0.0179	-0.0232	-0.0283	-0.0416	-0.0127	-0.0151	-0.0159	-0.0178	-0.0187	-0.0211	-0.0245	-0.0284	-0.0397	-0.2154	-0.2387	-0.2987	-0.2087	-0.1907
[truncated: 11 more columns]

## Sheet: CCRs of data 3
Correct classification rate (CCR)		3-fold CV	7-fold CV	10-fold CV	LOO	BLP 2	BLP 3	BLP 4	BLP 5	BLP 6	BLP 7	BLP 8	BLP 9	BLP 10	Boots 10	Boots 100	Boots 1k	MCCV - 10 - 10%	MCCV - 10 - 20%	MCCV - 10 -30%	MCCV - 10 -40%	MCCV - 10 -50%	MCCV - 10 - 60%	MCCV - 10 - 70%	MCCV - 10 -80%	MCCV -10 -90%	MCCV - 100 - 10%	MCCV - 100 -20%	MCCV - 100 - 30%	MCCV - 100 - 40%	MCCV - 100 - 50%	MCCV - 100 - 60%	MCCV - 100 - 70%	MCCV - 100 - 80%	MCCV - 100 - 90%	MCCV - 1k - 10%	MCCV - 1k - 20%	MCCV - 1k - 30%	MCCV - 1k - 40%	MCCV - 1k - 50%	MCCV - 1k - 60%	MCCV - 1k - 70%	MCCV - 1k - 80%	MCCV -1k -90%	KS - 10%	KS - 20%	KS - 30%	KS - 40%	KS - 50%
PLS-DA	CCR test set	0.3668	0.3656	0.3435	0.3435	0.3497	0.3713	0.3435	0.3633	0.3633	0.3656	0.3435	0.3435	0.3435	0.3713	0.3435	0.3435	0.3633	0.3497	0.3497	0.3499	0.3435	0.3497	0.3668	0.3435	0.3633	0.3656	0.3435	0.3435	0.3435	0.3435	0.3435	0.3435	0.3435	0.3668	0.3435	0.3435	0.3435	0.3435	0.3435	0.3435	0.3435	0.3435	0.3435	0.3435	0.3497	0.3435	0.3499	0.3499
n = 30	CCR validation set	0.5333	0.5357	0.5333	0.5	0.6333	0.5333	0.5045	0.5	0.5667	0.5429	0.5417	0.5	0.5	0.4505	0.4164	0.4263	0.4667	0.4833	0.5111	0.4833	0.5	0.4611	0.4524	0.4625	0.3667	0.4267	0.4783	0.4878	0.4783	0.478	0.4506	0.4362	0.4221	0.3515	0.4183	0.4668	0.4711	0.4733	0.4753	0.4582	0.4429	0.4153	0.3489	0.2593	0.375	0.3333	0.5	0.5333
SVC	CCR test set	0.4087	0.3858	0.3853	0.3906	0.3767	0.351	0.351	0.351	0.3447	0.3767	0.3508	0.3581	0.3447	0.3849	0.3849	0.3849	0.3849	0.3849	0.3933	0.4106	0.4079	0.4079	0.385	0.4106	0.4081	0.3849	0.385	0.3868	0.4106	0.4085	0.41	0.4108	0.41	0.3858	0.3849	0.3849	0.385	0.4108	0.4106	0.4106	0.4108	0.4106	0.4106	0.4106	0.4079	0.4021	0.4108	0.4108
n = 30	CCR validation set	0.5333	0.6071	0.5667	0.5333	0.5667	0.7	0.6741	0.6	0.6333	0.5786	0.6667	0.7037	0.6759	0.5375	0.4274	0.4217	0.6	0.55	0.48	0.5222	0.4917	0.4444	0.4619	0.4167	0.4519	0.4867	0.485	0.4722	0.445	0.4233	0.4228	0.4238	0.4062	0.4041	0.4617	0.4722	0.455	0.4317	0.421	0.4114	0.4043	0.3907	0.3957	0.4815	0.5833	0.5238	0.4444	0.4667
PLS-DA	CCR test set	0.4479	0.4513	0.4513	0.4496	0.4444	0.4479	0.4509	0.4507	0.4507	0.451	0.4509	0.451	0.4444	0.4479	0.4496	0.4444	0.4496	0.4513	0.4509	0.4496	0.4513	0.4496	0.451	0.4482	0.4479	0.4513	0.4507	0.4509	0.451	0.4482	0.4509	0.4479	0.4444	0.4496	0.451	0.4513	0.4479	0.4507	0.4444	0.4444	0.4482	0.4479	0.4444	0.4513	0.3715	0.3715	0.4482	0.4479
n = 100	CCR validation set	0.4818	0.4673	0.48	0.46	0.5	0.5202	0.49	0.48	0.4706	0.4612	0.4736	0.4579	0.47	0.4575	0.427	0.4237	0.53	0.5	0.4933	0.4575	0.456	0.4567	0.4543	0.4188	0.4156	0.465	0.449	0.4407	0.4483	0.434	0.4302	0.4251	0.4204	0.3907	0.4416	0.4428	0.4377	0.4375	0.4345	0.4236	0.4217	0.4107	0.3908	0.3444	0.35	0.4143	0.45	0.46
SVC	CCR test set	0.4473	0.4462	0.4488	0.4489	0.4395	0.4476	0.4444	0.4338	0.4247	0.4494	0.5192	0.5093	0.4499	0.4473	0.4462	0.4463	0.4488	0.4474	0.4455	0.4488	0.4463	0.4463	0.4488	0.4463	0.4488	0.4473	0.4463	0.4462	0.4463	0.4463	0.4461	0.4473	0.4461	0.4455	0.4489	0.4482	0.4459	0.4459	0.4459	0.4462	0.4455	0.4461	0.4461	0.4462	0.4459	0.4473	0.4488	0.4489
n = 100	CCR validation set	0.4985	0.4905	0.48	0.47	0.51	0.51	0.5003	0.51	0.5	0.498	0.4808	0.5017	0.4992	0.4722	0.4297	0.4262	0.52	0.5	0.48	0.4525	0.478	0.4483	0.45	0.4363	0.4178	0.455	0.4515	0.4487	0.44	0.4383	0.4332	0.424	0.4128	0.393	0.4468	0.4422	0.4356	0.4342	0.4294	0.423	0.4174	0.4073	0.3913	0.3444	0.375	0.4429	0.4667	0.48
PLS-DA	CCR test set	0.4667	0.4674	0.4667	0.4684	0.4661	0.4684	0.4661	0.4661	0.4674	0.4656	0.4657	0.4661	0.4657	0.4674	0.4667	0.4667	0.4657	0.4578	0.4684	0.4657	0.4661	0.4656	0.4684	0.4656	0.4656	0.4656	0.4656	0.4667	0.4667	0.4667	0.4684	0.4667	0.4657	0.4684	0.4656	0.4667	0.4657	0.4674	0.4684	0.4667	0.4667	0.4684	0.4684	0.4578	0.4656	0.4661	0.4674	0.4674
n = 1000	CCR validation set	0.494	0.4791	0.481	0.477	0.498	0.486	0.483	0.489	0.48	0.478	0.481	0.4749	0.481	0.474	0.4677	0.4668	0.501	0.476	0.48	0.4775	0.4722	0.4707	0.4651	0.4584	0.4478	0.4797	0.4649	0.4755	0.472	0.4721	0.4662	0.4638	0.4543	0.4338	0.4735	0.4721	0.471	0.4711	0.4685	0.466	0.461	0.4525	0.4349	0.2978	0.285	0.29	0.3367	0.388
SVC	CCR test set	0.4659	0.4659	0.4659	0.4664	0.4659	0.4666	0.4659	0.4659	0.4659	0.4659	0.466	0.4659	0.4659	0.4659	0.4662	0.4658	0.4658	0.4659	0.4659	0.466	0.4659	0.4659	0.4664	0.46	0.4658	0.4659	0.4659	0.4658	0.4659	0.4659	0.4658	0.466	0.4659	0.4658	0.4659	0.4659	0.4658	0.4658	0.4666	0.4666	0.4664	0.4662	0.4664	0.466	0.4658	0.4659	0.4666	0.4649
n = 1000	CCR validation set	0.486	0.482	0.483	0.474	0.487	0.487	0.484	0.493	0.481	0.483	0.481	0.4811	0.478	0.479	0.4682	0.468	0.5	0.4935	0.4867	0.4857	0.4772	0.4805	0.467	0.4642	0.4473	0.4781	0.4767	0.4744	0.4723	0.4702	0.4672	0.463	0.4544	0.4369	0.4733	0.4725	0.4721	0.4713	0.4695	0.4668	0.4611	0.4523	0.4347	0.3267	0.34	0.4143	0.4467	0.466
Difference in CCR between validation and test set		3-fold CV	7-fold CV	10-fold CV	LOO	BLP 2	BLP 3	BLP 4	BLP 5	BLP 6	BLP 7	BLP 8	BLP 9	BLP 10	Boots 10	Boots 100	Boots 1k	MCCV - 10 - 10%	MCCV - 10 - 20%	MCCV - 10 -30%	MCCV - 10 -40%	MCCV - 10 -50%	MCCV - 10 - 60%	MCCV - 10 - 70%	MCCV - 10 -80%	MCCV -10 -90%	MCCV - 100 - 10%	MCCV - 100 -20%	MCCV - 100 - 30%	MCCV - 100 - 40%	MCCV - 100 - 50%	MCCV - 100 - 60%	MCCV - 100 - 70%	MCCV - 100 - 80%	MCCV - 100 - 90%	MCCV - 1k - 10%	MCCV - 1k - 20%	MCCV - 1k - 30%	MCCV - 1k - 40%	MCCV - 1k - 50%	MCCV - 1k - 60%	MCCV - 1k - 70%	MCCV - 1k - 80%	MCCV -1k -90%	KS - 10%	KS - 20%	KS - 30%	KS - 40%	KS - 50%
n = 30	PLS-DA	0.1665	0.1701	0.1898	0.1565	0.2836	0.162	0.161	0.1367	0.2034	0.1773	0.1982	0.1565	0.1565	0.0792	0.0729	0.0828	0.1034	0.1336	0.1614	0.1334	0.1565	0.1114	0.0856	0.119	0.0034	0.0611	0.1348	0.1443	0.1348	0.1345	0.1071	0.0927	0.0786	-0.0153	0.0748	0.1233	0.1276	0.1298	0.1318	0.1147	0.0994	0.0718	0.0054	-0.0842	0.0253	-0.0102	0.1501	0.1834
	SVC	0.1246	0.2213	0.1814	0.1427	0.19	0.349	0.3231	0.249	0.2886	0.2019	0.3159	0.3456	0.3312	0.1526	0.0425	0.0368	0.2151	0.1651	0.0867	0.1116	0.0838	0.0365	0.0769	0.0061	0.0438	0.1018	0.1	0.0854	0.0344	0.0148	0.0128	0.013	-0.0038	0.0183	0.0768	0.0873	0.07	0.0209	0.0104	0.0008	-0.0065	-0.0199	-0.0149	0.0709	0.1754	0.1217	0.0336	0.0559
n=100	PLS-DA	0.0339	0.016	0.0287	0.0104	0.0556	0.0723	0.0391	0.0293	0.0199	0.0102	0.0227	0.0069	0.0256	0.0096	-0.0226	-0.0207	0.0804	0.0487	0.0424	0.0079	0.0047	0.0071	0.0033	-0.0294	-0.0323	0.0137	-0.0017	-0.0102	-0.0027	-0.0142	-0.0207	-0.0228	-0.024	-0.0589	-0.0094	-0.0085	-0.0102	-0.0132	-0.0099	-0.0208	-0.0265	-0.0372	-0.0536	-0.1069	-0.0215	0.0428	0.0018	0.0121
	SVC	0.0512	0.0443	0.0312	0.0211	0.0705	0.0624	0.0559	0.0762	0.0753	0.0486	-0.0384	-0.0076	0.0493	0.0249	-0.0165	-0.0201	0.0712	0.0526	0.0345	0.0037	0.0317	0.002	0.0012	-0.01	-0.031	0.0077	0.0052	0.0025	-0.0063	-0.008	-0.0129	-0.0233	-0.0333	-0.0525	-0.0021	-0.006	-0.0103	-0.0117	-0.0165	-0.0232	-0.0281	-0.0388	-0.0548	-0.1018	-0.0709	-0.0044	0.0179	0.0311
n = 1000	PLS-DA	0.0273	0.0117	0.0143	0.0086	0.0319	0.0176	0.0169	0.0229	0.0126	0.0124	0.0153	0.0088	0.0153	0.0066	0.001	0.0001	0.0353	0.0182	0.0116	0.0118	0.0061	0.0051	-0.0033	-0.0072	-0.0178	0.0141	-0.0007	0.0088	0.0053	0.0054	-0.0022	-0.0029	-0.0114	-0.0346	0.0079	0.0054	0.0053	0.0037	0.0001	-0.0007	-0.0057	-0.0159	-0.0335	-0.16	-0.1806	-0.1761	-0.1307	-0.0794
	SVC	0.0201	0.0161	0.0171	0.0076	0.0211	0.0204	0.0181	0.0271	0.0151	0.0171	0.015	0.0152	0.0121	0.0131	0.002	0.0022	0.0342	0.0276	0.0208	0.0197	0.0113	0.0146	0.0006	0.0042	-0.0185	0.0122	0.0108	0.0086	0.0064	0.0043	0.0014	-0.003	-0.0115	-0.0289	0.0074	0.0066	0.0063	0.0055	0.0029	0.0002	-0.0053	-0.0139	-0.0317	-0.1393	-0.1258	-0.0516	-0.0199	0.0011
[truncated: 11 more columns]
